# Supplementary material for: Subpopulations of exosomes purified via different exosomal markers carry different microRNA contents
Source: Int J Med Sci. 2021 Jan 1;18(4):1058–66. doi: 10.7150/ijms.52768 (PMC7807189; doi:10.7150/ijms.52768)
Supplement: Supplementary file 1 — Supplementary Table 1. Next-generation sequencing (NGS) analysis of miRNA expression in the circulating exosomes from mice following cecum ligation and perforation (CLP). [file ijmsv18p1058s1.xlsx]

## Sheet: Table S1
Sham control						CLP 16 h
Category	unique sRNAs	%	total sRNAs	%		Category	unique sRNAs	%	total sRNAs	%
Total	29102	1	5925545	1		Total	54150	1	5922862	1
Mapping to genome	5036	0.173	3015388	0.5089		Mapping to genome	18686	0.3451	4173518	0.7046
exon_antisense	21	0.0007	61	0		exon_antisense	182	0.0034	221	0
exon_sense	927	0.0319	3639	0.0006		exon_sense	1243	0.023	1759	0.0003
intron_antisense	49	0.0017	127	0		intron_antisense	806	0.0149	978	0.0002
intron_sense	136	0.0047	387	0.0001		intron_sense	1353	0.025	1677	0.0003
miRNA	689	0.0237	2930145	0.4945		miRNA	764	0.0141	1558551	0.2631
rRNA	6742	0.2317	85865	0.0145		rRNA	20230	0.3736	2981573	0.5034
repeat	479	0.0165	1449	0.0002		repeat	4916	0.0908	8074	0.0014
scRNA	13	0.0004	78	0		scRNA	8	0.0001	18	0
snRNA	109	0.0037	572	0.0001		snRNA	381	0.007	1593	0.0003
snoRNA	133	0.0046	842	0.0001		snoRNA	324	0.006	931	0.0002
srpRNA	58	0.002	1029	0.0002		srpRNA	116	0.0021	816	0.0001
tRNA	1727	0.0593	29738	0.005		tRNA	1552	0.0287	5884	0.001
unann	18019	0.6192	2871613	0.4846		unann	22275	0.4114	1360787	0.2298

## Sheet: Table S2
	Total reads
		Sham control	CLP 16 h
	mmu-let-7a-1-3p	0	1
	mmu-let-7a-2-3p	0	0
	mmu-let-7a-5p	981	507
	mmu-let-7b-3p	0	1
	mmu-let-7b-5p	75	43
	mmu-let-7c-1-3p	0	0
	mmu-let-7c-2-3p	0	1
	mmu-let-7c-5p	231	56
	mmu-let-7d-3p	80	27
	mmu-let-7d-5p	84	63
	mmu-let-7e-3p	0	0
	mmu-let-7e-5p	29	7
	mmu-let-7f-1-3p	0	0
	mmu-let-7f-2-3p	0	0
	mmu-let-7f-5p	3735	2572
	mmu-let-7g-3p	0	0
	mmu-let-7g-5p	96	62
	mmu-let-7i-3p	0	2
	mmu-let-7i-5p	2809	2275
	mmu-let-7j	0	0
	mmu-let-7k	0	0
	mmu-miR-100-3p	0	0
	mmu-miR-100-5p	157	70
	mmu-miR-101a-3p	56	63
	mmu-miR-101a-5p	0	0
	mmu-miR-101b-3p	92	43
	mmu-miR-101b-5p	0	0
	mmu-miR-101c	0	0
	mmu-miR-103-1-5p	0	0
	mmu-miR-103-2-5p	0	0
	mmu-miR-103-3p	859	1406
	mmu-miR-105	0	0
	mmu-miR-106a-3p	0	0
	mmu-miR-106a-5p	0	0
	mmu-miR-106b-3p	145	57
	mmu-miR-106b-5p	0	6
	mmu-miR-107-3p	812	1391
	mmu-miR-107-5p	0	0
	mmu-miR-10a-3p	0	0
	mmu-miR-10a-5p	7289	11784
	mmu-miR-10b-3p	0	1
	mmu-miR-10b-5p	45335	43997
	mmu-miR-1187	0	0
	mmu-miR-1188-3p	0	0
	mmu-miR-1188-5p	0	0
	mmu-miR-1190	0	0
	mmu-miR-1191	5	0
	mmu-miR-1191b-3p	0	0
	mmu-miR-1191b-5p	1	1
	mmu-miR-1192	0	0
	mmu-miR-1193-3p	0	0
	mmu-miR-1193-5p	0	0
	mmu-miR-1194	0	1
	mmu-miR-1195	0	0
	mmu-miR-1197-3p	0	0
	mmu-miR-1197-5p	0	0
	mmu-miR-1198-3p	0	0
	mmu-miR-1198-5p	63	16
	mmu-miR-1199-3p	0	0
	mmu-miR-1199-5p	0	0
	mmu-miR-122-3p	0	0
	mmu-miR-1224-3p	0	0
	mmu-miR-1224-5p	0	1
	mmu-miR-122-5p	3	0
	mmu-miR-1231-3p	0	0
	mmu-miR-1231-5p	0	0
	mmu-miR-124-3p	0	0
	mmu-miR-124-5p	0	0
	mmu-miR-1247-3p	0	0
	mmu-miR-1247-5p	0	0
	mmu-miR-1249-3p	0	0
	mmu-miR-1249-5p	0	0
	mmu-miR-1251-3p	0	0
	mmu-miR-1251-5p	0	0
	mmu-miR-1258-3p	0	0
	mmu-miR-1258-5p	0	0
	mmu-miR-125a-3p	0	1
	mmu-miR-125a-5p	385	60
	mmu-miR-125b-1-3p	3	0
	mmu-miR-125b-2-3p	8	8
	mmu-miR-125b-5p	43	10
	mmu-miR-1264-3p	0	0
	mmu-miR-1264-5p	0	0
	mmu-miR-126a-3p	2	2
	mmu-miR-126a-5p	32	24
	mmu-miR-126b-3p	0	0
	mmu-miR-126b-5p	0	0
	mmu-miR-127-3p	27	7
	mmu-miR-127-5p	0	0
	mmu-miR-128-1-5p	0	1
	mmu-miR-128-2-5p	0	0
	mmu-miR-128-3p	117	15
	mmu-miR-1291	0	0
	mmu-miR-129-1-3p	0	0
	mmu-miR-129-2-3p	2	2
	mmu-miR-129-5p	1	1
	mmu-miR-1298-3p	0	0
	mmu-miR-1298-5p	0	0
	mmu-miR-129b-3p	0	0
	mmu-miR-129b-5p	0	0
	mmu-miR-1306-3p	0	0
	mmu-miR-1306-5p	2	3
	mmu-miR-130a-3p	274	199
	mmu-miR-130a-5p	0	0
	mmu-miR-130b-3p	65	77
	mmu-miR-130b-5p	0	0
	mmu-miR-130c	0	0
	mmu-miR-132-3p	6	0
	mmu-miR-132-5p	0	0
	mmu-miR-133a-3p	159	50
	mmu-miR-133a-5p	0	2
	mmu-miR-133b-3p	4	1
	mmu-miR-133b-5p	0	0
	mmu-miR-133c	0	0
	mmu-miR-134-3p	0	0
	mmu-miR-134-5p	0	1
	mmu-miR-135a-1-3p	0	0
	mmu-miR-135a-2-3p	0	0
	mmu-miR-135a-5p	0	0
	mmu-miR-135b-3p	0	0
	mmu-miR-135b-5p	0	0
	mmu-miR-136-3p	3	3
	mmu-miR-136-5p	0	0
	mmu-miR-137-3p	0	0
	mmu-miR-137-5p	0	0
	mmu-miR-138-1-3p	0	0
	mmu-miR-138-2-3p	0	0
	mmu-miR-138-5p	0	0
	mmu-miR-139-3p	0	0
	mmu-miR-139-5p	3	0
	mmu-miR-140-3p	709	380
	mmu-miR-140-5p	0	0
	mmu-miR-141-3p	9	21
	mmu-miR-141-5p	0	0
	mmu-miR-142-3p	13	12
	mmu-miR-142-5p	658	403
	mmu-miR-142b	0	0
	mmu-miR-143-3p	2187	3823
	mmu-miR-143-5p	0	0
	mmu-miR-144-3p	109	37
	mmu-miR-144-5p	71	39
	mmu-miR-145a-3p	3	11
	mmu-miR-145a-5p	2	9
	mmu-miR-145b	0	0
	mmu-miR-146a-3p	0	0
	mmu-miR-146a-5p	108	190
	mmu-miR-146b-3p	0	0
	mmu-miR-146b-5p	99	42
	mmu-miR-147-3p	0	1
	mmu-miR-147-5p	0	0
	mmu-miR-148a-3p	386	318
	mmu-miR-148a-5p	29	7
	mmu-miR-148b-3p	0	1
	mmu-miR-148b-5p	0	1
	mmu-miR-149-3p	0	0
	mmu-miR-149-5p	1	0
	mmu-miR-150-3p	0	0
	mmu-miR-150-5p	68	26
	mmu-miR-151-3p	570	198
	mmu-miR-151-5p	20	10
	mmu-miR-152-3p	4	3
	mmu-miR-152-5p	0	0
	mmu-miR-153-3p	0	0
	mmu-miR-153-5p	0	0
	mmu-miR-154-3p	0	0
	mmu-miR-154-5p	0	0
	mmu-miR-155-3p	0	0
	mmu-miR-155-5p	0	0
	mmu-miR-15a-3p	0	0
	mmu-miR-15a-5p	52	55
	mmu-miR-15b-3p	0	0
	mmu-miR-15b-5p	52	10
	mmu-miR-16-1-3p	0	2
	mmu-miR-16-2-3p	0	1
	mmu-miR-16-5p	805	403
	mmu-miR-1668	0	0
	mmu-miR-17-3p	0	0
	mmu-miR-17-5p	5	2
	mmu-miR-181a-1-3p	13	1
	mmu-miR-181a-2-3p	120	39
	mmu-miR-181a-5p	1337	824
	mmu-miR-181b-1-3p	0	0
	mmu-miR-181b-2-3p	0	0
	mmu-miR-181b-5p	53	45
	mmu-miR-181c-3p	0	0
	mmu-miR-181c-5p	91	26
	mmu-miR-181d-3p	0	0
	mmu-miR-181d-5p	20	13
	mmu-miR-182-3p	0	0
	mmu-miR-182-5p	263	121
	mmu-miR-183-3p	0	0
	mmu-miR-183-5p	16	1
	mmu-miR-1839-3p	0	0
	mmu-miR-1839-5p	165	166
	mmu-miR-1843a-3p	4	0
	mmu-miR-1843a-5p	13	14
	mmu-miR-1843b-3p	2	23
	mmu-miR-1843b-5p	7	13
	mmu-miR-184-3p	4	0
	mmu-miR-184-5p	0	0
	mmu-miR-185-3p	0	0
	mmu-miR-185-5p	0	0
	mmu-miR-186-3p	0	0
	mmu-miR-186-5p	91	38
	mmu-miR-187-3p	0	0
	mmu-miR-187-5p	0	0
	mmu-miR-188-3p	0	0
	mmu-miR-188-5p	0	0
	mmu-miR-1892	0	0
	mmu-miR-1893	0	0
	mmu-miR-1894-3p	0	0
	mmu-miR-1894-5p	0	0
	mmu-miR-1895	0	0
	mmu-miR-1896	0	0
	mmu-miR-1897-3p	0	0
	mmu-miR-1897-5p	0	0
	mmu-miR-1898	0	0
	mmu-miR-1899	0	0
	mmu-miR-18a-3p	1	0
	mmu-miR-18a-5p	0	0
	mmu-miR-18b-3p	0	0
	mmu-miR-18b-5p	0	2
	mmu-miR-1900	0	0
	mmu-miR-1901	0	0
	mmu-miR-1902	0	0
	mmu-miR-1903	0	0
	mmu-miR-1904	0	0
	mmu-miR-1905	0	0
	mmu-miR-1906	0	0
	mmu-miR-1907	0	0
	mmu-miR-190a-3p	0	0
	mmu-miR-190a-5p	0	0
	mmu-miR-190b-3p	0	0
	mmu-miR-190b-5p	0	0
	mmu-miR-1912-3p	0	0
	mmu-miR-1912-5p	0	0
	mmu-miR-191-3p	0	0
	mmu-miR-191-5p	6550	841
	mmu-miR-192-3p	0	0
	mmu-miR-192-5p	5733	2426
	mmu-miR-1927	0	1
	mmu-miR-1928	0	0
	mmu-miR-1929-3p	0	0
	mmu-miR-1929-5p	0	0
	mmu-miR-1930-3p	0	0
	mmu-miR-1930-5p	0	0
	mmu-miR-1931	0	0
	mmu-miR-1932	0	0
	mmu-miR-1933-3p	0	0
	mmu-miR-1933-5p	0	0
	mmu-miR-1934-3p	0	0
	mmu-miR-1934-5p	0	0
	mmu-miR-1936	0	0
	mmu-miR-1938	0	0
	mmu-miR-193a-3p	0	0
	mmu-miR-193a-5p	0	0
	mmu-miR-193b-3p	9	0
	mmu-miR-193b-5p	0	0
	mmu-miR-1940	0	0
	mmu-miR-1941-3p	0	0
	mmu-miR-194-1-3p	0	0
	mmu-miR-1941-5p	0	0
	mmu-miR-1942	0	0
	mmu-miR-194-2-3p	0	0
	mmu-miR-1943-3p	0	0
	mmu-miR-1943-5p	15	8
	mmu-miR-1945	0	0
	mmu-miR-194-5p	0	3
	mmu-miR-1946a	0	0
	mmu-miR-1946b	0	0
	mmu-miR-1947-3p	0	0
	mmu-miR-1947-5p	8	0
	mmu-miR-1948-3p	0	0
	mmu-miR-1948-5p	0	0
	mmu-miR-1949	0	0
	mmu-miR-1950	0	0
	mmu-miR-1951	0	0
	mmu-miR-1952	0	0
	mmu-miR-1953	0	0
	mmu-miR-1954	0	0
	mmu-miR-1955-3p	0	0
	mmu-miR-1955-5p	1	0
	mmu-miR-1956	0	0
	mmu-miR-1957a	0	0
	mmu-miR-1957b	0	0
	mmu-miR-1958	0	0
	mmu-miR-195a-3p	1	0
	mmu-miR-195a-5p	0	0
	mmu-miR-195b	0	0
	mmu-miR-1960	8	5
	mmu-miR-1961	0	0
	mmu-miR-1962	0	0
	mmu-miR-1963	0	1
	mmu-miR-1964-3p	9	1
	mmu-miR-1964-5p	0	0
	mmu-miR-1966-3p	0	0
	mmu-miR-1966-5p	0	0
	mmu-miR-1967	0	0
	mmu-miR-1968-3p	0	0
	mmu-miR-1968-5p	2	1
	mmu-miR-1969	0	0
	mmu-miR-196a-1-3p	0	0
	mmu-miR-196a-2-3p	0	0
	mmu-miR-196a-5p	0	0
	mmu-miR-196b-3p	0	0
	mmu-miR-196b-5p	0	0
	mmu-miR-1970	0	0
	mmu-miR-1971	0	0
	mmu-miR-1981-3p	0	0
	mmu-miR-1981-5p	6	1
	mmu-miR-1982-3p	22	0
	mmu-miR-1982-5p	0	0
	mmu-miR-1983	0	0
	mmu-miR-199a-3p	6	12
	mmu-miR-199a-5p	0	0
	mmu-miR-199b-3p	6	12
	mmu-miR-199b-5p	0	0
	mmu-miR-19a-3p	47	17
	mmu-miR-19a-5p	0	0
	mmu-miR-19b-1-5p	0	0
	mmu-miR-19b-2-5p	0	0
	mmu-miR-19b-3p	46	47
	mmu-miR-1a-1-5p	0	0
	mmu-miR-1a-2-5p	0	0
	mmu-miR-1a-3p	0	0
	mmu-miR-1b-3p	0	0
	mmu-miR-1b-5p	0	0
	mmu-miR-200a-3p	0	0
	mmu-miR-200a-5p	0	0
	mmu-miR-200b-3p	5	0
	mmu-miR-200b-5p	0	1
	mmu-miR-200c-3p	0	0
	mmu-miR-200c-5p	0	0
	mmu-miR-201-3p	0	0
	mmu-miR-201-5p	0	0
	mmu-miR-202-3p	0	0
	mmu-miR-202-5p	0	0
	mmu-miR-203-3p	23	3
	mmu-miR-203-5p	0	0
	mmu-miR-204-3p	0	0
	mmu-miR-204-5p	8	4
	mmu-miR-205-3p	3	0
	mmu-miR-205-5p	65	1
	mmu-miR-206-3p	0	0
	mmu-miR-206-5p	0	0
	mmu-miR-207	0	0
	mmu-miR-208a-3p	6	0
	mmu-miR-208a-5p	0	0
	mmu-miR-208b-3p	0	0
	mmu-miR-208b-5p	0	0
	mmu-miR-20a-3p	0	0
	mmu-miR-20a-5p	5	1
	mmu-miR-20b-3p	0	0
	mmu-miR-20b-5p	0	0
	mmu-miR-210-3p	37	12
	mmu-miR-210-5p	1	0
	mmu-miR-211-3p	0	0
	mmu-miR-211-5p	0	0
	mmu-miR-212-3p	0	0
	mmu-miR-212-5p	0	0
	mmu-miR-2136	0	0
	mmu-miR-2137	0	0
	mmu-miR-2139	0	0
	mmu-miR-214-3p	0	0
	mmu-miR-214-5p	0	0
	mmu-miR-215-3p	1	3
	mmu-miR-215-5p	610	177
	mmu-miR-216a-3p	0	0
	mmu-miR-216a-5p	0	1
	mmu-miR-216b-3p	0	0
	mmu-miR-216b-5p	0	0
	mmu-miR-216c-3p	0	0
	mmu-miR-216c-5p	0	0
	mmu-miR-217-3p	0	0
	mmu-miR-217-5p	0	1
	mmu-miR-218-1-3p	0	0
	mmu-miR-218-2-3p	0	0
	mmu-miR-2183	0	0
	mmu-miR-218-5p	0	2
	mmu-miR-219a-1-3p	0	0
	mmu-miR-219a-2-3p	0	0
	mmu-miR-219a-5p	0	0
	mmu-miR-219b-3p	0	0
	mmu-miR-219b-5p	0	0
	mmu-miR-219c-3p	0	0
	mmu-miR-219c-5p	0	0
	mmu-miR-21a-3p	27	21
	mmu-miR-21a-5p	1000	754
	mmu-miR-21b	0	0
	mmu-miR-21c	0	0
	mmu-miR-221-3p	95	40
	mmu-miR-221-5p	2	2
	mmu-miR-222-3p	17	2
	mmu-miR-222-5p	1	6
	mmu-miR-223-3p	0	3
	mmu-miR-223-5p	9	5
	mmu-miR-22-3p	3910	2739
	mmu-miR-224-3p	0	0
	mmu-miR-224-5p	0	0
	mmu-miR-22-5p	0	1
	mmu-miR-23a-3p	59	43
	mmu-miR-23a-5p	0	0
	mmu-miR-23b-3p	5	6
	mmu-miR-23b-5p	0	0
	mmu-miR-24-1-5p	0	0
	mmu-miR-24-2-5p	4	1
	mmu-miR-24-3p	57	31
	mmu-miR-25-3p	6274	3776
	mmu-miR-25-5p	4	1
	mmu-miR-26a-1-3p	0	0
	mmu-miR-26a-2-3p	0	0
	mmu-miR-26a-5p	208	91
	mmu-miR-26b-3p	0	0
	mmu-miR-26b-5p	22	3
	mmu-miR-27a-3p	68	36
	mmu-miR-27a-5p	0	1
	mmu-miR-27b-3p	566	477
	mmu-miR-27b-5p	0	0
	mmu-miR-2861	0	0
	mmu-miR-28a-3p	3	8
	mmu-miR-28a-5p	0	0
	mmu-miR-28b	0	0
	mmu-miR-28c	0	0
	mmu-miR-290a-3p	0	0
	mmu-miR-290a-5p	0	0
	mmu-miR-290b-3p	0	0
	mmu-miR-290b-5p	0	0
	mmu-miR-291a-3p	0	0
	mmu-miR-291a-5p	0	0
	mmu-miR-291b-3p	0	0
	mmu-miR-291b-5p	0	0
	mmu-miR-292-3p	0	0
	mmu-miR-292-5p	0	0
	mmu-miR-292b-3p	0	0
	mmu-miR-292b-5p	0	0
	mmu-miR-293-3p	0	0
	mmu-miR-293-5p	0	0
	mmu-miR-294-3p	0	0
	mmu-miR-294-5p	0	0
	mmu-miR-295-3p	0	0
	mmu-miR-295-5p	0	0
	mmu-miR-296-3p	0	0
	mmu-miR-296-5p	4	0
	mmu-miR-297a-3p	0	0
	mmu-miR-297a-5p	0	0
	mmu-miR-297b-3p	0	0
	mmu-miR-297b-5p	0	0
	mmu-miR-297c-3p	0	0
	mmu-miR-297c-5p	0	0
	mmu-miR-298-3p	0	0
	mmu-miR-298-5p	4	2
	mmu-miR-299a-3p	0	0
	mmu-miR-299a-5p	0	0
	mmu-miR-299b-3p	0	0
	mmu-miR-299b-5p	0	0
	mmu-miR-29a-3p	61	76
	mmu-miR-29a-5p	0	0
	mmu-miR-29b-1-5p	0	0
	mmu-miR-29b-2-5p	0	0
	mmu-miR-29b-3p	5	0
	mmu-miR-29c-3p	3	4
	mmu-miR-29c-5p	0	0
	mmu-miR-300-3p	2	3
	mmu-miR-300-5p	0	0
	mmu-miR-301a-3p	10	4
	mmu-miR-301a-5p	4	0
	mmu-miR-301b-3p	2	0
	mmu-miR-301b-5p	0	0
	mmu-miR-302a-3p	0	0
	mmu-miR-302a-5p	0	0
	mmu-miR-302b-3p	0	0
	mmu-miR-302b-5p	0	0
	mmu-miR-302c-3p	0	0
	mmu-miR-302c-5p	0	0
	mmu-miR-302d-3p	0	0
	mmu-miR-302d-5p	0	0
	mmu-miR-3057-3p	0	0
	mmu-miR-3057-5p	8	2
	mmu-miR-3058-3p	2	0
	mmu-miR-3058-5p	0	0
	mmu-miR-3059-3p	0	0
	mmu-miR-3059-5p	0	0
	mmu-miR-3060-3p	0	0
	mmu-miR-3060-5p	0	0
	mmu-miR-3061-3p	0	1
	mmu-miR-3061-5p	0	0
	mmu-miR-3062-3p	0	0
	mmu-miR-3062-5p	0	0
	mmu-miR-3063-3p	0	0
	mmu-miR-3063-5p	0	0
	mmu-miR-3064-3p	0	0
	mmu-miR-3064-5p	0	0
	mmu-miR-3065-3p	0	0
	mmu-miR-3065-5p	0	0
	mmu-miR-3066-3p	0	0
	mmu-miR-3066-5p	0	1
	mmu-miR-3067-3p	0	0
	mmu-miR-3067-5p	0	0
	mmu-miR-3068-3p	0	0
	mmu-miR-3068-5p	0	0
	mmu-miR-3069-3p	0	0
	mmu-miR-3069-5p	0	0
	mmu-miR-3070a-3p	0	0
	mmu-miR-3070a-5p	0	0
	mmu-miR-3070b-3p	0	0
	mmu-miR-3070b-5p	0	0
	mmu-miR-3071-3p	0	0
	mmu-miR-3071-5p	0	0
	mmu-miR-3072-3p	0	0
	mmu-miR-3072-5p	0	0
	mmu-miR-3073a-3p	0	0
	mmu-miR-3073a-5p	0	0
	mmu-miR-3073b-3p	0	0
	mmu-miR-3073b-5p	0	0
	mmu-miR-3074-1-3p	0	0
	mmu-miR-3074-2-3p	0	0
	mmu-miR-3074-5p	0	1
	mmu-miR-3075-3p	0	0
	mmu-miR-3075-5p	0	0
	mmu-miR-3076-3p	0	0
	mmu-miR-3076-5p	0	0
	mmu-miR-3077-3p	0	0
	mmu-miR-3077-5p	0	0
	mmu-miR-3078-3p	0	0
	mmu-miR-3078-5p	0	0
	mmu-miR-3079-3p	0	0
	mmu-miR-3079-5p	0	0
	mmu-miR-3080-3p	0	0
	mmu-miR-3080-5p	0	0
	mmu-miR-3081-3p	0	0
	mmu-miR-3081-5p	0	0
	mmu-miR-3082-3p	0	1
	mmu-miR-3082-5p	0	0
	mmu-miR-3083-3p	0	0
	mmu-miR-3083-5p	0	0
	mmu-miR-3084-3p	0	0
	mmu-miR-3084-5p	0	0
	mmu-miR-3085-3p	0	0
	mmu-miR-3085-5p	0	0
	mmu-miR-3086-3p	0	0
	mmu-miR-3086-5p	0	0
	mmu-miR-3087-3p	0	0
	mmu-miR-3087-5p	0	0
	mmu-miR-3088-3p	0	0
	mmu-miR-3088-5p	0	0
	mmu-miR-3089-3p	0	0
	mmu-miR-3089-5p	0	0
	mmu-miR-3090-3p	0	0
	mmu-miR-3090-5p	0	0
	mmu-miR-3091-3p	0	0
	mmu-miR-3091-5p	0	0
	mmu-miR-3092-3p	0	0
	mmu-miR-3092-5p	0	0
	mmu-miR-3093-3p	0	0
	mmu-miR-3093-5p	0	0
	mmu-miR-3094-3p	0	0
	mmu-miR-3094-5p	0	0
	mmu-miR-3095-3p	0	0
	mmu-miR-3095-5p	0	0
	mmu-miR-3097-3p	0	0
	mmu-miR-3097-5p	0	0
	mmu-miR-3098-3p	0	0
	mmu-miR-3098-5p	0	0
	mmu-miR-3099-3p	0	0
	mmu-miR-3099-5p	0	0
	mmu-miR-30a-3p	32	21
	mmu-miR-30a-5p	2249	1090
	mmu-miR-30b-3p	0	0
	mmu-miR-30b-5p	9	2
	mmu-miR-30c-1-3p	0	0
	mmu-miR-30c-2-3p	5	3
	mmu-miR-30c-5p	34	19
	mmu-miR-30d-3p	5	0
	mmu-miR-30d-5p	277	112
	mmu-miR-30e-3p	12	10
	mmu-miR-30e-5p	214	88
	mmu-miR-30f	0	0
	mmu-miR-3100-3p	0	0
	mmu-miR-3100-5p	0	0
	mmu-miR-3101-3p	0	0
	mmu-miR-3101-5p	0	0
	mmu-miR-3102-5p	0	0
	mmu-miR-3102-5p.2-5p	0	0
	mmu-miR-3103-3p	6	0
	mmu-miR-3103-5p	0	0
	mmu-miR-3104-3p	0	0
	mmu-miR-3104-5p	0	0
	mmu-miR-3105-3p	0	0
	mmu-miR-3105-5p	0	0
	mmu-miR-3106-3p	0	0
	mmu-miR-3106-5p	0	0
	mmu-miR-3107-3p	41	8
	mmu-miR-3108-3p	0	0
	mmu-miR-3108-5p	0	0
	mmu-miR-3109-3p	0	0
	mmu-miR-3109-5p	0	0
	mmu-miR-3110-3p	0	0
	mmu-miR-3110-5p	0	0
	mmu-miR-3112-3p	0	0
	mmu-miR-3112-5p	0	0
	mmu-miR-3113-3p	0	0
	mmu-miR-3113-5p	0	0
	mmu-miR-31-3p	0	0
	mmu-miR-31-5p	4	1
	mmu-miR-320-3p	138	99
	mmu-miR-320-5p	0	0
	mmu-miR-322-3p	0	0
	mmu-miR-322-5p	0	2
	mmu-miR-323-3p	0	0
	mmu-miR-323-5p	0	0
	mmu-miR-32-3p	0	0
	mmu-miR-324-3p	20	1
	mmu-miR-324-5p	0	0
	mmu-miR-325-3p	0	0
	mmu-miR-325-5p	0	0
	mmu-miR-32-5p	0	1
	mmu-miR-326-3p	0	0
	mmu-miR-326-5p	0	0
	mmu-miR-327	0	0
	mmu-miR-328-3p	94	4
	mmu-miR-328-5p	0	0
	mmu-miR-329-3p	0	0
	mmu-miR-329-5p	0	1
	mmu-miR-330-3p	7	0
	mmu-miR-330-5p	0	1
	mmu-miR-331-3p	0	0
	mmu-miR-331-5p	0	0
	mmu-miR-33-3p	0	0
	mmu-miR-335-3p	0	0
	mmu-miR-335-5p	0	0
	mmu-miR-33-5p	0	0
	mmu-miR-337-3p	0	0
	mmu-miR-337-5p	0	0
	mmu-miR-338-3p	0	0
	mmu-miR-338-5p	0	1
	mmu-miR-339-3p	0	0
	mmu-miR-339-5p	44	7
	mmu-miR-340-3p	0	0
	mmu-miR-340-5p	28	17
	mmu-miR-341-3p	0	0
	mmu-miR-341-5p	0	0
	mmu-miR-342-3p	28	11
	mmu-miR-342-5p	0	2
	mmu-miR-343	0	0
	mmu-miR-344-3p	0	0
	mmu-miR-344-5p	0	0
	mmu-miR-344b-3p	0	0
	mmu-miR-344b-5p	0	0
	mmu-miR-344c-3p	0	0
	mmu-miR-344c-5p	0	0
	mmu-miR-344d-1-5p	0	0
	mmu-miR-344d-2-5p	0	0
	mmu-miR-344d-3-5p	0	0
	mmu-miR-344d-3p	0	1
	mmu-miR-344e-3p	0	0
	mmu-miR-344e-5p	0	0
	mmu-miR-344f-3p	0	0
	mmu-miR-344f-5p	0	0
	mmu-miR-344g-3p	0	0
	mmu-miR-344g-5p	0	0
	mmu-miR-344h-3p	0	0
	mmu-miR-344h-5p	0	0
	mmu-miR-344i	0	0
	mmu-miR-345-3p	0	2
	mmu-miR-345-5p	0	0
	mmu-miR-346-3p	0	0
	mmu-miR-346-5p	0	0
	mmu-miR-3470a	0	4
	mmu-miR-3470b	16	11
	mmu-miR-3471	0	0
	mmu-miR-3472	0	0
	mmu-miR-3473a	0	0
	mmu-miR-3473b	0	0
	mmu-miR-3473c	0	0
	mmu-miR-3473d	0	0
	mmu-miR-3473e	0	0
	mmu-miR-3473f	0	0
	mmu-miR-3473g	0	0
	mmu-miR-3474	0	0
	mmu-miR-3475-3p	0	0
	mmu-miR-3475-5p	0	0
	mmu-miR-34a-3p	0	0
	mmu-miR-34a-5p	0	1
	mmu-miR-34b-3p	0	0
	mmu-miR-34b-5p	0	0
	mmu-miR-34c-3p	0	0
	mmu-miR-34c-5p	0	0
	mmu-miR-350-3p	3	0
	mmu-miR-350-5p	3	8
	mmu-miR-351-3p	0	0
	mmu-miR-351-5p	14	5
	mmu-miR-3535	10	5
	mmu-miR-3544-3p	0	0
	mmu-miR-3544-5p	0	0
	mmu-miR-3547-3p	0	0
	mmu-miR-3547-5p	0	0
	mmu-miR-3569-3p	0	0
	mmu-miR-3569-5p	0	0
	mmu-miR-3572-3p	0	0
	mmu-miR-3572-5p	0	0
	mmu-miR-361-3p	0	0
	mmu-miR-361-5p	1	3
	mmu-miR-3620-3p	0	0
	mmu-miR-3620-5p	0	0
	mmu-miR-362-3p	0	0
	mmu-miR-362-5p	0	0
	mmu-miR-363-3p	0	0
	mmu-miR-363-5p	0	0
	mmu-miR-365-1-5p	0	0
	mmu-miR-365-2-5p	0	0
	mmu-miR-365-3p	0	11
	mmu-miR-367-3p	0	0
	mmu-miR-367-5p	0	0
	mmu-miR-369-3p	0	0
	mmu-miR-369-5p	0	0
	mmu-miR-370-3p	0	0
	mmu-miR-370-5p	0	0
	mmu-miR-374b-3p	0	0
	mmu-miR-374b-5p	3	1
	mmu-miR-374c-3p	0	0
	mmu-miR-374c-5p	0	0
	mmu-miR-375-3p	169	556
	mmu-miR-375-5p	0	0
	mmu-miR-376a-3p	0	0
	mmu-miR-376a-5p	0	0
	mmu-miR-376b-3p	0	0
	mmu-miR-376b-5p	0	0
	mmu-miR-376c-3p	0	0
	mmu-miR-376c-5p	0	0
	mmu-miR-377-3p	0	0
	mmu-miR-377-5p	0	0
	mmu-miR-378a-3p	604	397
	mmu-miR-378a-5p	0	0
	mmu-miR-378b	1	0
	mmu-miR-378c	74	31
	mmu-miR-378d	0	0
	mmu-miR-379-3p	0	0
	mmu-miR-379-5p	0	0
	mmu-miR-380-3p	0	0
	mmu-miR-380-5p	0	0
	mmu-miR-381-3p	12	0
	mmu-miR-381-5p	0	0
	mmu-miR-382-3p	0	0
	mmu-miR-382-5p	0	0
	mmu-miR-383-3p	0	0
	mmu-miR-383-5p	0	0
	mmu-miR-384-3p	0	0
	mmu-miR-384-5p	0	0
	mmu-miR-3960	0	0
	mmu-miR-3961	0	0
	mmu-miR-3962	0	0
	mmu-miR-3963	0	0
	mmu-miR-3964	0	0
	mmu-miR-3965	0	0
	mmu-miR-3966	0	0
	mmu-miR-3967	0	0
	mmu-miR-3968	0	0
	mmu-miR-3969	0	0
	mmu-miR-3970	0	0
	mmu-miR-3971	0	0
	mmu-miR-409-3p	0	0
	mmu-miR-409-5p	0	0
	mmu-miR-410-3p	9	11
	mmu-miR-410-5p	0	0
	mmu-miR-411-3p	0	0
	mmu-miR-411-5p	0	4
	mmu-miR-412-3p	0	0
	mmu-miR-412-5p	0	0
	mmu-miR-421-3p	13	8
	mmu-miR-421-5p	0	0
	mmu-miR-423-3p	107	85
	mmu-miR-423-5p	1696	672
	mmu-miR-425-3p	6	0
	mmu-miR-425-5p	4	5
	mmu-miR-429-3p	4	4
	mmu-miR-429-5p	0	0
	mmu-miR-431-3p	3	0
	mmu-miR-431-5p	0	1
	mmu-miR-432	0	0
	mmu-miR-433-3p	4	0
	mmu-miR-433-5p	0	0
	mmu-miR-434-3p	25	15
	mmu-miR-434-5p	0	1
	mmu-miR-448-3p	0	0
	mmu-miR-448-5p	0	0
	mmu-miR-449a-3p	0	0
	mmu-miR-449a-5p	0	0
	mmu-miR-449b	0	0
	mmu-miR-449c-3p	0	0
	mmu-miR-449c-5p	0	0
	mmu-miR-450a-1-3p	0	0
	mmu-miR-450a-2-3p	0	0
	mmu-miR-450a-5p	0	0
	mmu-miR-450b-3p	0	0
	mmu-miR-450b-5p	0	1
	mmu-miR-451a	433	227
	mmu-miR-451b	0	0
	mmu-miR-452-3p	0	0
	mmu-miR-452-5p	0	0
	mmu-miR-453	0	0
	mmu-miR-455-3p	0	0
	mmu-miR-455-5p	0	0
	mmu-miR-463-3p	0	0
	mmu-miR-463-5p	0	0
	mmu-miR-465a-3p	0	0
	mmu-miR-465a-5p	0	0
	mmu-miR-465b-3p	0	0
	mmu-miR-465b-5p	0	0
	mmu-miR-465c-3p	0	0
	mmu-miR-465c-5p	0	0
	mmu-miR-465d-3p	0	0
	mmu-miR-465d-5p	0	0
	mmu-miR-466a-3p	0	0
	mmu-miR-466a-5p	0	0
	mmu-miR-466b-3p	0	0
	mmu-miR-466b-5p	0	0
	mmu-miR-466c-3p	0	0
	mmu-miR-466c-5p	0	0
	mmu-miR-466d-3p	0	0
	mmu-miR-466d-5p	0	0
	mmu-miR-466e-3p	0	0
	mmu-miR-466e-5p	0	0
	mmu-miR-466f	0	0
	mmu-miR-466f-3p	0	0
	mmu-miR-466f-5p	0	0
	mmu-miR-466g	0	0
	mmu-miR-466h-3p	0	2
	mmu-miR-466h-5p	0	0
	mmu-miR-466i-3p	0	0
	mmu-miR-466i-5p	0	0
	mmu-miR-466j	0	0
	mmu-miR-466k	0	0
	mmu-miR-466l-3p	0	0
	mmu-miR-466l-5p	0	0
	mmu-miR-466m-3p	0	0
	mmu-miR-466m-5p	0	0
	mmu-miR-466n-3p	0	0
	mmu-miR-466n-5p	0	0
	mmu-miR-466o-3p	0	0
	mmu-miR-466o-5p	0	0
	mmu-miR-466p-3p	0	0
	mmu-miR-466p-5p	0	0
	mmu-miR-466q	0	0
	mmu-miR-467a-3p	0	0
	mmu-miR-467a-5p	0	0
	mmu-miR-467b-3p	0	0
	mmu-miR-467b-5p	0	0
	mmu-miR-467c-3p	0	0
	mmu-miR-467c-5p	0	0
	mmu-miR-467d-3p	0	0
	mmu-miR-467d-5p	0	0
	mmu-miR-467e-3p	0	0
	mmu-miR-467e-5p	0	0
	mmu-miR-467f	0	0
	mmu-miR-467g	0	0
	mmu-miR-467h	0	0
	mmu-miR-468-3p	0	0
	mmu-miR-468-5p	0	0
	mmu-miR-470-3p	0	0
	mmu-miR-470-5p	0	0
	mmu-miR-471-3p	0	0
	mmu-miR-471-5p	0	0
	mmu-miR-483-3p	0	0
	mmu-miR-483-5p	6	0
	mmu-miR-484	257	32
	mmu-miR-485-3p	0	0
	mmu-miR-485-5p	0	1
	mmu-miR-486-3p	200	42
	mmu-miR-486-5p	2820055	1470120
	mmu-miR-487b-3p	0	0
	mmu-miR-487b-5p	0	0
	mmu-miR-488-3p	0	0
	mmu-miR-488-5p	0	0
	mmu-miR-489-3p	0	0
	mmu-miR-489-5p	0	0
	mmu-miR-490-3p	0	0
	mmu-miR-490-5p	0	0
	mmu-miR-491-3p	0	0
	mmu-miR-491-5p	0	0
	mmu-miR-493-3p	0	0
	mmu-miR-493-5p	0	0
	mmu-miR-494-3p	0	1
	mmu-miR-494-5p	0	0
	mmu-miR-495-3p	0	0
	mmu-miR-495-5p	0	0
	mmu-miR-496a-3p	0	0
	mmu-miR-496a-5p	0	0
	mmu-miR-496b	0	0
	mmu-miR-497-3p	0	0
	mmu-miR-497-5p	0	2
	mmu-miR-497b	0	0
	mmu-miR-499-3p	0	0
	mmu-miR-499-5p	0	0
	mmu-miR-500-3p	0	0
	mmu-miR-500-5p	0	0
	mmu-miR-501-3p	40	10
	mmu-miR-501-5p	0	0
	mmu-miR-503-3p	0	0
	mmu-miR-503-5p	0	0
	mmu-miR-504-3p	0	0
	mmu-miR-504-5p	0	0
	mmu-miR-5046	0	0
	mmu-miR-505-3p	0	1
	mmu-miR-505-5p	0	0
	mmu-miR-509-3p	0	0
	mmu-miR-509-5p	0	0
	mmu-miR-5098	0	0
	mmu-miR-5099	0	0
	mmu-miR-5100	1	0
	mmu-miR-5101	0	0
	mmu-miR-5103	0	0
	mmu-miR-5104	0	0
	mmu-miR-5106	0	0
	mmu-miR-5107-3p	0	0
	mmu-miR-5107-5p	0	2
	mmu-miR-5108	0	0
	mmu-miR-5110	0	0
	mmu-miR-5112	0	0
	mmu-miR-5113	0	1
	mmu-miR-511-3p	0	1
	mmu-miR-5114	0	0
	mmu-miR-511-5p	0	0
	mmu-miR-5116	0	0
	mmu-miR-5118	0	0
	mmu-miR-5119	0	0
	mmu-miR-5120	0	0
	mmu-miR-5121	0	0
	mmu-miR-5122	0	0
	mmu-miR-5123	0	0
	mmu-miR-5124a	0	0
	mmu-miR-5124b	0	0
	mmu-miR-5125	0	0
	mmu-miR-5126	0	0
	mmu-miR-5127	0	0
	mmu-miR-5128	0	0
	mmu-miR-5129-3p	0	0
	mmu-miR-5129-5p	0	0
	mmu-miR-5130	0	0
	mmu-miR-5131	0	0
	mmu-miR-5132-3p	0	0
	mmu-miR-5132-5p	0	0
	mmu-miR-5133	0	0
	mmu-miR-5134-3p	0	0
	mmu-miR-5134-5p	0	0
	mmu-miR-5135	0	0
	mmu-miR-5136	0	0
	mmu-miR-532-3p	1	3
	mmu-miR-532-5p	74	46
	mmu-miR-539-3p	0	0
	mmu-miR-539-5p	0	0
	mmu-miR-540-3p	0	0
	mmu-miR-540-5p	0	0
	mmu-miR-541-3p	0	0
	mmu-miR-541-5p	5	2
	mmu-miR-542-3p	0	1
	mmu-miR-542-5p	0	0
	mmu-miR-543-3p	0	0
	mmu-miR-543-5p	0	0
	mmu-miR-544-3p	0	0
	mmu-miR-544-5p	0	0
	mmu-miR-546	0	0
	mmu-miR-547-3p	0	0
	mmu-miR-547-5p	0	0
	mmu-miR-551b-3p	0	0
	mmu-miR-551b-5p	0	0
	mmu-miR-5615-3p	0	0
	mmu-miR-5615-5p	0	0
	mmu-miR-5616-3p	0	0
	mmu-miR-5616-5p	0	0
	mmu-miR-5617-3p	0	0
	mmu-miR-5617-5p	0	0
	mmu-miR-5618-3p	0	0
	mmu-miR-5618-5p	0	0
	mmu-miR-5619-3p	0	0
	mmu-miR-5619-5p	0	0
	mmu-miR-5620-3p	0	0
	mmu-miR-5620-5p	0	0
	mmu-miR-5621-3p	0	0
	mmu-miR-5621-5p	0	0
	mmu-miR-5622-3p	0	0
	mmu-miR-5622-5p	0	0
	mmu-miR-5623-3p	0	0
	mmu-miR-5623-5p	0	0
	mmu-miR-5624-3p	0	0
	mmu-miR-5624-5p	0	0
	mmu-miR-5625-3p	0	0
	mmu-miR-5625-5p	0	0
	mmu-miR-5626-3p	0	0
	mmu-miR-5626-5p	0	0
	mmu-miR-5627-3p	0	0
	mmu-miR-5627-5p	0	0
	mmu-miR-568	0	0
	mmu-miR-5709-3p	0	0
	mmu-miR-5709-5p	0	0
	mmu-miR-5710	0	0
	mmu-miR-574-3p	19	0
	mmu-miR-574-5p	0	1
	mmu-miR-582-3p	18	11
	mmu-miR-582-5p	0	0
	mmu-miR-590-3p	0	0
	mmu-miR-590-5p	0	0
	mmu-miR-592-3p	0	0
	mmu-miR-592-5p	0	1
	mmu-miR-598-3p	0	0
	mmu-miR-598-5p	0	0
	mmu-miR-599	0	0
	mmu-miR-615-3p	3	1
	mmu-miR-615-5p	0	0
	mmu-miR-6236	0	0
	mmu-miR-6237	0	0
	mmu-miR-6238	0	0
	mmu-miR-6239	0	0
	mmu-miR-6240	0	9
	mmu-miR-6241	0	0
	mmu-miR-6244	0	0
	mmu-miR-6335	0	0
	mmu-miR-6336	0	0
	mmu-miR-6337	0	0
	mmu-miR-6338	0	0
	mmu-miR-6339	0	0
	mmu-miR-6340	0	0
	mmu-miR-6341	0	0
	mmu-miR-6342	0	0
	mmu-miR-6343	0	0
	mmu-miR-6344	0	0
	mmu-miR-6345	0	0
	mmu-miR-6346	0	0
	mmu-miR-6347	0	0
	mmu-miR-6348	0	0
	mmu-miR-6349	0	0
	mmu-miR-6350	0	0
	mmu-miR-6351	0	0
	mmu-miR-6352	0	0
	mmu-miR-6353	0	0
	mmu-miR-6354	0	0
	mmu-miR-6355	0	0
	mmu-miR-6356	0	0
	mmu-miR-6357	0	0
	mmu-miR-6358	0	0
	mmu-miR-6359	0	0
	mmu-miR-6360	0	0
	mmu-miR-6361	0	0
	mmu-miR-6362	0	0
	mmu-miR-6363	0	0
	mmu-miR-6364	0	0
	mmu-miR-6365	0	0
	mmu-miR-6366	0	0
	mmu-miR-6367	0	0
	mmu-miR-6368	0	0
	mmu-miR-6369	0	0
	mmu-miR-6370	0	0
	mmu-miR-6371	0	0
	mmu-miR-6372	0	0
	mmu-miR-6373	0	0
	mmu-miR-6374	0	0
	mmu-miR-6375	0	0
	mmu-miR-6376	0	0
	mmu-miR-6377	0	0
	mmu-miR-6378	0	0
	mmu-miR-6379	0	0
	mmu-miR-6380	0	0
	mmu-miR-6381	0	0
	mmu-miR-6382	0	0
	mmu-miR-6383	0	0
	mmu-miR-6384	0	0
	mmu-miR-6385	0	0
	mmu-miR-6386	0	0
	mmu-miR-6387	0	0
	mmu-miR-6388	0	0
	mmu-miR-6389	0	0
	mmu-miR-6390	0	0
	mmu-miR-6391	0	0
	mmu-miR-6392-3p	0	0
	mmu-miR-6392-5p	0	0
	mmu-miR-6393	0	0
	mmu-miR-6394	0	0
	mmu-miR-6395	0	0
	mmu-miR-6396	0	0
	mmu-miR-6397	0	0
	mmu-miR-6398	0	0
	mmu-miR-6399	0	0
	mmu-miR-6400	0	0
	mmu-miR-6401	0	0
	mmu-miR-6402	0	0
	mmu-miR-6403	0	0
	mmu-miR-6404	0	0
	mmu-miR-6405	0	0
	mmu-miR-6406	0	0
	mmu-miR-6407	0	0
	mmu-miR-6408	0	0
	mmu-miR-6409	0	0
	mmu-miR-6410	0	0
	mmu-miR-6411	0	0
	mmu-miR-6412	0	0
	mmu-miR-6413	0	0
	mmu-miR-6414	0	0
	mmu-miR-6415	0	0
	mmu-miR-6416-3p	0	0
	mmu-miR-6416-5p	0	0
	mmu-miR-6417	0	0
	mmu-miR-6418-3p	0	0
	mmu-miR-6418-5p	0	0
	mmu-miR-6419	0	0
	mmu-miR-6420	0	0
	mmu-miR-6481	0	0
	mmu-miR-6516-3p	0	0
	mmu-miR-6516-5p	0	0
	mmu-miR-652-3p	8	4
	mmu-miR-652-5p	0	0
	mmu-miR-653-3p	0	0
	mmu-miR-653-5p	0	0
	mmu-miR-6537-3p	0	0
	mmu-miR-6537-5p	0	0
	mmu-miR-6538	0	0
	mmu-miR-6539	0	0
	mmu-miR-6540-3p	0	0
	mmu-miR-6540-5p	0	0
	mmu-miR-6541	0	0
	mmu-miR-654-3p	0	0
	mmu-miR-654-5p	0	0
	mmu-miR-6546-3p	0	0
	mmu-miR-6546-5p	0	0
	mmu-miR-664-3p	139	2
	mmu-miR-664-5p	0	1
	mmu-miR-665-3p	0	0
	mmu-miR-665-5p	0	0
	mmu-miR-666-3p	0	0
	mmu-miR-666-5p	0	0
	mmu-miR-667-3p	6	0
	mmu-miR-667-5p	0	0
	mmu-miR-668-3p	3	0
	mmu-miR-668-5p	0	0
	mmu-miR-669a-3-3p	0	0
	mmu-miR-669a-3p	0	0
	mmu-miR-669a-5p	0	0
	mmu-miR-669b-3p	0	0
	mmu-miR-669b-5p	0	0
	mmu-miR-669c-3p	0	0
	mmu-miR-669c-5p	0	0
	mmu-miR-669d-2-3p	0	0
	mmu-miR-669d-3p	0	0
	mmu-miR-669d-5p	0	0
	mmu-miR-669e-3p	0	0
	mmu-miR-669e-5p	0	0
	mmu-miR-669f-3p	0	0
	mmu-miR-669f-5p	0	0
	mmu-miR-669g	0	0
	mmu-miR-669h-3p	0	0
	mmu-miR-669h-5p	0	0
	mmu-miR-669i	0	0
	mmu-miR-669j	0	0
	mmu-miR-669k-3p	0	0
	mmu-miR-669k-5p	0	0
	mmu-miR-669l-3p	0	0
	mmu-miR-669l-5p	0	0
	mmu-miR-669m-3p	0	0
	mmu-miR-669m-5p	0	0
	mmu-miR-669n	0	0
	mmu-miR-669o-3p	0	0
	mmu-miR-669o-5p	0	0
	mmu-miR-669p-3p	0	0
	mmu-miR-669p-5p	0	0
	mmu-miR-670-3p	0	0
	mmu-miR-670-5p	0	0
	mmu-miR-671-3p	9	2
	mmu-miR-6715-3p	0	0
	mmu-miR-6715-5p	0	0
	mmu-miR-671-5p	0	0
	mmu-miR-672-3p	0	0
	mmu-miR-672-5p	0	0
	mmu-miR-673-3p	0	0
	mmu-miR-673-5p	0	0
	mmu-miR-674-3p	6	0
	mmu-miR-674-5p	0	0
	mmu-miR-675-3p	0	0
	mmu-miR-675-5p	0	0
	mmu-miR-676-3p	191	65
	mmu-miR-676-5p	3	1
	mmu-miR-6769b-3p	0	0
	mmu-miR-6769b-5p	0	0
	mmu-miR-677-3p	0	0
	mmu-miR-677-5p	0	0
	mmu-miR-678	0	0
	mmu-miR-679-3p	0	0
	mmu-miR-679-5p	0	0
	mmu-miR-680	0	0
	mmu-miR-681	0	0
	mmu-miR-682	0	0
	mmu-miR-683	0	0
	mmu-miR-684	0	0
	mmu-miR-686	0	0
	mmu-miR-687	0	0
	mmu-miR-688	0	0
	mmu-miR-6896-3p	0	0
	mmu-miR-6896-5p	0	0
	mmu-miR-6897-3p	0	0
	mmu-miR-6897-5p	0	0
	mmu-miR-6898-3p	0	0
	mmu-miR-6898-5p	0	0
	mmu-miR-6899-3p	0	0
	mmu-miR-6899-5p	0	0
	mmu-miR-690	0	0
	mmu-miR-6900-3p	0	0
	mmu-miR-6900-5p	0	0
	mmu-miR-6901-3p	0	0
	mmu-miR-6901-5p	0	0
	mmu-miR-6902-3p	0	0
	mmu-miR-6902-5p	0	0
	mmu-miR-6903-3p	0	0
	mmu-miR-6903-5p	0	0
	mmu-miR-6904-3p	0	0
	mmu-miR-6904-5p	0	0
	mmu-miR-6905-3p	0	0
	mmu-miR-6905-5p	0	0
	mmu-miR-6906-3p	0	0
	mmu-miR-6906-5p	0	0
	mmu-miR-6907-3p	0	0
	mmu-miR-6907-5p	0	0
	mmu-miR-6908-3p	0	0
	mmu-miR-6908-5p	0	0
	mmu-miR-6909-3p	0	0
	mmu-miR-6909-5p	0	0
	mmu-miR-691	0	0
	mmu-miR-6910-3p	0	0
	mmu-miR-6910-5p	0	0
	mmu-miR-6911-3p	0	0
	mmu-miR-6911-5p	0	0
	mmu-miR-6912-3p	0	0
	mmu-miR-6912-5p	0	0
	mmu-miR-6913-3p	0	0
	mmu-miR-6913-5p	0	0
	mmu-miR-6914-3p	0	0
	mmu-miR-6914-5p	0	0
	mmu-miR-6915-3p	0	0
	mmu-miR-6915-5p	0	0
	mmu-miR-6916-3p	0	0
	mmu-miR-6916-5p	0	0
	mmu-miR-6917-3p	0	0
	mmu-miR-6917-5p	0	0
	mmu-miR-6918-3p	0	0
	mmu-miR-6918-5p	0	0
	mmu-miR-6919-3p	0	0
	mmu-miR-6919-5p	0	0
	mmu-miR-692	0	0
	mmu-miR-6920-3p	0	0
	mmu-miR-6920-5p	0	0
	mmu-miR-6921-3p	0	0
	mmu-miR-6921-5p	0	0
	mmu-miR-6922-3p	0	0
	mmu-miR-6922-5p	0	0
	mmu-miR-6923-3p	0	0
	mmu-miR-6923-5p	0	0
	mmu-miR-6924-3p	0	0
	mmu-miR-6924-5p	0	0
	mmu-miR-6925-3p	0	0
	mmu-miR-6925-5p	0	0
	mmu-miR-6926-3p	0	0
	mmu-miR-6926-5p	0	0
	mmu-miR-6927-3p	0	0
	mmu-miR-6927-5p	0	0
	mmu-miR-6928-3p	0	1
	mmu-miR-6928-5p	0	0
	mmu-miR-6929-3p	0	0
	mmu-miR-6929-5p	0	0
	mmu-miR-6930-3p	0	0
	mmu-miR-6930-5p	0	0
	mmu-miR-6931-3p	0	0
	mmu-miR-6931-5p	0	0
	mmu-miR-6932-3p	0	0
	mmu-miR-6932-5p	0	0
	mmu-miR-6933-3p	0	0
	mmu-miR-6933-5p	0	0
	mmu-miR-693-3p	0	0
	mmu-miR-6934-3p	0	0
	mmu-miR-6934-5p	0	0
	mmu-miR-6935-3p	0	0
	mmu-miR-6935-5p	0	0
	mmu-miR-693-5p	0	0
	mmu-miR-6936-3p	0	0
	mmu-miR-6936-5p	0	0
	mmu-miR-6937-3p	0	0
	mmu-miR-6937-5p	0	0
	mmu-miR-6938-3p	0	0
	mmu-miR-6938-5p	0	0
	mmu-miR-6939-3p	0	0
	mmu-miR-6939-5p	0	0
	mmu-miR-694	0	0
	mmu-miR-6940-3p	0	0
	mmu-miR-6940-5p	0	0
	mmu-miR-6941-3p	0	0
	mmu-miR-6941-5p	0	0
	mmu-miR-6942-3p	0	0
	mmu-miR-6942-5p	0	0
	mmu-miR-6943-3p	0	0
	mmu-miR-6943-5p	0	0
	mmu-miR-6944-3p	0	0
	mmu-miR-6944-5p	0	0
	mmu-miR-6945-3p	0	0
	mmu-miR-6945-5p	0	0
	mmu-miR-6946-3p	0	0
	mmu-miR-6946-5p	0	0
	mmu-miR-6947-3p	0	0
	mmu-miR-6947-5p	0	0
	mmu-miR-6948-3p	0	0
	mmu-miR-6948-5p	0	0
	mmu-miR-6949-3p	0	0
	mmu-miR-6949-5p	0	0
	mmu-miR-695	0	0
	mmu-miR-6950-3p	0	0
	mmu-miR-6950-5p	0	0
	mmu-miR-6951-3p	0	0
	mmu-miR-6951-5p	0	0
	mmu-miR-6952-3p	0	0
	mmu-miR-6952-5p	0	0
	mmu-miR-6953-3p	0	0
	mmu-miR-6953-5p	0	0
	mmu-miR-6954-3p	0	0
	mmu-miR-6954-5p	0	0
	mmu-miR-6955-3p	0	0
	mmu-miR-6955-5p	0	0
	mmu-miR-6956-3p	0	0
	mmu-miR-6956-5p	0	0
	mmu-miR-6957-3p	0	0
	mmu-miR-6957-5p	0	0
	mmu-miR-6958-3p	0	0
	mmu-miR-6958-5p	0	0
	mmu-miR-6959-3p	0	0
	mmu-miR-6959-5p	0	0
	mmu-miR-696	0	0
	mmu-miR-6960-3p	0	0
	mmu-miR-6960-5p	0	0
	mmu-miR-6961-3p	0	0
	mmu-miR-6961-5p	0	0
	mmu-miR-6962-3p	0	0
	mmu-miR-6962-5p	0	0
	mmu-miR-6963-3p	0	0
	mmu-miR-6963-5p	0	0
	mmu-miR-6964-3p	0	0
	mmu-miR-6964-5p	0	0
	mmu-miR-6965-3p	0	0
	mmu-miR-6965-5p	0	0
	mmu-miR-6966-3p	0	0
	mmu-miR-6966-5p	0	0
	mmu-miR-6967-3p	0	0
	mmu-miR-6967-5p	0	0
	mmu-miR-6968-3p	0	0
	mmu-miR-6968-5p	0	0
	mmu-miR-6969-3p	0	0
	mmu-miR-6969-5p	0	0
	mmu-miR-697	0	0
	mmu-miR-6970-3p	0	0
	mmu-miR-6970-5p	0	0
	mmu-miR-6971-3p	0	0
	mmu-miR-6971-5p	0	0
	mmu-miR-6972-3p	0	0
	mmu-miR-6972-5p	0	0
	mmu-miR-6973a-3p	0	0
	mmu-miR-6973a-5p	0	0
	mmu-miR-6973b-3p	0	0
	mmu-miR-6973b-5p	0	0
	mmu-miR-6974-3p	0	0
	mmu-miR-6974-5p	0	0
	mmu-miR-6975-3p	0	0
	mmu-miR-6975-5p	0	0
	mmu-miR-6976-3p	0	0
	mmu-miR-6976-5p	0	0
	mmu-miR-6977-3p	0	0
	mmu-miR-6977-5p	0	0
	mmu-miR-6978-3p	0	0
	mmu-miR-6978-5p	0	0
	mmu-miR-6979-3p	0	0
	mmu-miR-6979-5p	0	0
	mmu-miR-6980-3p	0	0
	mmu-miR-6980-5p	0	0
	mmu-miR-6981-3p	0	0
	mmu-miR-6981-5p	0	0
	mmu-miR-6982-3p	0	0
	mmu-miR-6982-5p	0	0
	mmu-miR-6983-3p	0	0
	mmu-miR-6983-5p	0	0
	mmu-miR-698-3p	0	0
	mmu-miR-6984-3p	0	0
	mmu-miR-6984-5p	0	0
	mmu-miR-6985-3p	0	0
	mmu-miR-6985-5p	0	0
	mmu-miR-698-5p	0	0
	mmu-miR-6986-3p	0	0
	mmu-miR-6986-5p	4	0
	mmu-miR-6987-3p	0	0
	mmu-miR-6987-5p	0	0
	mmu-miR-6988-3p	0	0
	mmu-miR-6988-5p	0	0
	mmu-miR-6989-3p	0	0
	mmu-miR-6989-5p	0	0
	mmu-miR-6990-3p	0	0
	mmu-miR-6990-5p	0	0
	mmu-miR-6991-3p	0	0
	mmu-miR-6991-5p	0	0
	mmu-miR-6992-3p	0	0
	mmu-miR-6992-5p	0	0
	mmu-miR-6993-3p	0	0
	mmu-miR-6993-5p	0	0
	mmu-miR-6994-3p	0	0
	mmu-miR-6994-5p	0	0
	mmu-miR-6995-3p	0	0
	mmu-miR-6995-5p	0	0
	mmu-miR-6996-3p	0	0
	mmu-miR-6996-5p	0	0
	mmu-miR-6997-3p	0	0
	mmu-miR-6997-5p	0	0
	mmu-miR-6998-3p	0	0
	mmu-miR-6998-5p	0	0
	mmu-miR-6999-3p	0	0
	mmu-miR-6999-5p	0	0
	mmu-miR-7000-3p	0	0
	mmu-miR-7000-5p	0	0
	mmu-miR-7001-3p	0	0
	mmu-miR-7001-5p	0	0
	mmu-miR-7002-3p	0	0
	mmu-miR-7002-5p	0	0
	mmu-miR-7003-3p	0	0
	mmu-miR-7003-5p	0	0
	mmu-miR-700-3p	0	0
	mmu-miR-7004-3p	0	0
	mmu-miR-7004-5p	0	0
	mmu-miR-7005-3p	0	0
	mmu-miR-7005-5p	0	0
	mmu-miR-700-5p	0	1
	mmu-miR-7006-3p	0	0
	mmu-miR-7006-5p	0	0
	mmu-miR-7007-3p	0	0
	mmu-miR-7007-5p	0	0
	mmu-miR-7008-3p	0	0
	mmu-miR-7008-5p	0	0
	mmu-miR-7009-3p	0	0
	mmu-miR-7009-5p	0	0
	mmu-miR-7010-3p	0	0
	mmu-miR-7010-5p	0	0
	mmu-miR-7011-3p	0	0
	mmu-miR-7011-5p	0	0
	mmu-miR-7012-3p	0	0
	mmu-miR-7012-5p	0	1
	mmu-miR-7013-3p	0	0
	mmu-miR-7013-5p	0	0
	mmu-miR-701-3p	0	0
	mmu-miR-7014-3p	0	0
	mmu-miR-7014-5p	0	0
	mmu-miR-7015-3p	2	0
	mmu-miR-7015-5p	0	0
	mmu-miR-701-5p	0	0
	mmu-miR-7016-3p	0	0
	mmu-miR-7016-5p	0	0
	mmu-miR-7017-3p	0	0
	mmu-miR-7017-5p	0	0
	mmu-miR-7018-3p	0	0
	mmu-miR-7018-5p	0	0
	mmu-miR-7019-3p	0	0
	mmu-miR-7019-5p	0	0
	mmu-miR-7020-3p	0	0
	mmu-miR-7020-5p	0	0
	mmu-miR-7021-3p	0	0
	mmu-miR-7021-5p	0	0
	mmu-miR-7022-3p	0	0
	mmu-miR-7022-5p	0	0
	mmu-miR-7023-3p	0	0
	mmu-miR-7023-5p	0	0
	mmu-miR-702-3p	4	0
	mmu-miR-7024-3p	0	0
	mmu-miR-7024-5p	0	0
	mmu-miR-7025-3p	0	0
	mmu-miR-7025-5p	0	0
	mmu-miR-702-5p	0	0
	mmu-miR-7026-3p	0	0
	mmu-miR-7026-5p	0	0
	mmu-miR-7027-3p	0	0
	mmu-miR-7027-5p	0	0
	mmu-miR-7028-3p	0	0
	mmu-miR-7028-5p	0	0
	mmu-miR-7029-3p	0	0
	mmu-miR-7029-5p	0	0
	mmu-miR-703	0	0
	mmu-miR-7030-3p	0	0
	mmu-miR-7030-5p	0	0
	mmu-miR-7031-3p	0	0
	mmu-miR-7031-5p	0	0
	mmu-miR-7032-3p	0	0
	mmu-miR-7032-5p	0	0
	mmu-miR-7033-3p	0	0
	mmu-miR-7033-5p	0	0
	mmu-miR-7034-3p	0	0
	mmu-miR-7034-5p	0	0
	mmu-miR-7035-3p	0	0
	mmu-miR-7035-5p	0	0
	mmu-miR-7036-3p	0	0
	mmu-miR-7036-5p	0	0
	mmu-miR-7036b-3p	0	0
	mmu-miR-7036b-5p	0	0
	mmu-miR-7037-3p	0	0
	mmu-miR-7037-5p	0	0
	mmu-miR-7038-3p	0	0
	mmu-miR-7038-5p	0	0
	mmu-miR-7039-3p	0	0
	mmu-miR-7039-5p	0	0
	mmu-miR-704	0	0
	mmu-miR-7040-3p	0	0
	mmu-miR-7040-5p	0	0
	mmu-miR-7041-3p	0	0
	mmu-miR-7041-5p	0	0
	mmu-miR-7042-3p	0	0
	mmu-miR-7042-5p	0	0
	mmu-miR-7043-3p	0	0
	mmu-miR-7043-5p	0	0
	mmu-miR-7044-3p	0	0
	mmu-miR-7044-5p	0	0
	mmu-miR-7045-3p	0	0
	mmu-miR-7045-5p	0	0
	mmu-miR-7046-3p	0	0
	mmu-miR-7046-5p	0	0
	mmu-miR-7047-3p	0	0
	mmu-miR-7047-5p	0	0
	mmu-miR-7048-3p	0	0
	mmu-miR-7048-5p	0	0
	mmu-miR-7049-3p	0	0
	mmu-miR-7049-5p	0	0
	mmu-miR-705	0	0
	mmu-miR-7050-3p	0	0
	mmu-miR-7050-5p	0	0
	mmu-miR-7051-3p	0	0
	mmu-miR-7051-5p	0	0
	mmu-miR-7052-3p	0	0
	mmu-miR-7052-5p	0	0
	mmu-miR-7053-3p	0	0
	mmu-miR-7053-5p	0	0
	mmu-miR-7054-3p	0	0
	mmu-miR-7054-5p	0	0
	mmu-miR-7055-3p	0	0
	mmu-miR-7055-5p	0	0
	mmu-miR-7056-3p	0	0
	mmu-miR-7056-5p	0	0
	mmu-miR-7057-3p	0	0
	mmu-miR-7057-5p	0	0
	mmu-miR-7058-3p	0	0
	mmu-miR-7058-5p	0	0
	mmu-miR-7059-3p	0	0
	mmu-miR-7059-5p	0	0
	mmu-miR-706	0	0
	mmu-miR-7060-3p	0	0
	mmu-miR-7060-5p	0	0
	mmu-miR-7061-3p	0	0
	mmu-miR-7061-5p	0	0
	mmu-miR-7062-3p	0	0
	mmu-miR-7062-5p	0	0
	mmu-miR-7063-3p	0	0
	mmu-miR-7063-5p	5	0
	mmu-miR-7064-3p	0	0
	mmu-miR-7064-5p	0	0
	mmu-miR-7065-3p	0	0
	mmu-miR-7065-5p	0	0
	mmu-miR-7066-3p	0	0
	mmu-miR-7066-5p	0	0
	mmu-miR-7067-3p	0	0
	mmu-miR-7067-5p	0	0
	mmu-miR-7068-3p	3	0
	mmu-miR-7068-5p	0	0
	mmu-miR-7069-3p	0	0
	mmu-miR-7069-5p	0	0
	mmu-miR-707	0	0
	mmu-miR-7070-3p	0	0
	mmu-miR-7070-5p	0	0
	mmu-miR-7071-3p	0	0
	mmu-miR-7071-5p	0	0
	mmu-miR-7072-3p	0	0
	mmu-miR-7072-5p	0	0
	mmu-miR-7073-3p	0	0
	mmu-miR-7073-5p	0	0
	mmu-miR-7074-3p	0	0
	mmu-miR-7074-5p	0	0
	mmu-miR-7075-3p	0	0
	mmu-miR-7075-5p	0	0
	mmu-miR-7076-3p	0	0
	mmu-miR-7076-5p	0	0
	mmu-miR-7077-3p	0	0
	mmu-miR-7077-5p	0	0
	mmu-miR-7078-3p	0	0
	mmu-miR-7078-5p	0	0
	mmu-miR-7079-3p	0	0
	mmu-miR-7079-5p	0	0
	mmu-miR-7080-3p	0	0
	mmu-miR-7080-5p	0	0
	mmu-miR-7081-3p	0	0
	mmu-miR-7081-5p	0	0
	mmu-miR-7082-3p	0	0
	mmu-miR-7082-5p	0	0
	mmu-miR-7083-3p	0	0
	mmu-miR-7083-5p	0	0
	mmu-miR-708-3p	9	1
	mmu-miR-7084-3p	0	0
	mmu-miR-7084-5p	0	0
	mmu-miR-7085-3p	0	0
	mmu-miR-7085-5p	0	0
	mmu-miR-708-5p	0	0
	mmu-miR-7086-3p	0	0
	mmu-miR-7086-5p	0	0
	mmu-miR-7087-3p	0	0
	mmu-miR-7087-5p	0	0
	mmu-miR-7088-3p	0	0
	mmu-miR-7088-5p	0	0
	mmu-miR-7089-3p	0	0
	mmu-miR-7089-5p	0	0
	mmu-miR-709	0	0
	mmu-miR-7090-3p	0	0
	mmu-miR-7090-5p	0	0
	mmu-miR-7091-3p	0	0
	mmu-miR-7091-5p	0	0
	mmu-miR-7092-3p	0	0
	mmu-miR-7092-5p	0	0
	mmu-miR-7093-3p	0	0
	mmu-miR-7093-5p	0	0
	mmu-miR-7094-1-5p	0	0
	mmu-miR-7094-3p	0	0
	mmu-miR-7094b-2-5p	0	0
	mmu-miR-710	0	0
	mmu-miR-711	0	0
	mmu-miR-7115-3p	0	0
	mmu-miR-7115-5p	0	0
	mmu-miR-7116-3p	0	0
	mmu-miR-7116-5p	0	0
	mmu-miR-7117-3p	0	0
	mmu-miR-7117-5p	0	0
	mmu-miR-7118-3p	0	0
	mmu-miR-7118-5p	0	0
	mmu-miR-7119-3p	0	0
	mmu-miR-7119-5p	0	0
	mmu-miR-712-3p	0	0
	mmu-miR-712-5p	0	0
	mmu-miR-713	0	0
	mmu-miR-714	0	0
	mmu-miR-717	0	0
	mmu-miR-718	0	0
	mmu-miR-719	0	0
	mmu-miR-721	0	0
	mmu-miR-7210-3p	0	0
	mmu-miR-7210-5p	0	0
	mmu-miR-7211-3p	0	0
	mmu-miR-7211-5p	0	0
	mmu-miR-7212-3p	0	0
	mmu-miR-7212-5p	0	0
	mmu-miR-7213-3p	0	0
	mmu-miR-7213-5p	0	0
	mmu-miR-7214-3p	0	0
	mmu-miR-7214-5p	0	0
	mmu-miR-7215-3p	0	0
	mmu-miR-7215-5p	0	0
	mmu-miR-7216-3p	0	0
	mmu-miR-7216-5p	0	0
	mmu-miR-7217-3p	0	0
	mmu-miR-7217-5p	0	0
	mmu-miR-7218-3p	0	0
	mmu-miR-7218-5p	0	0
	mmu-miR-7219-3p	0	0
	mmu-miR-7219-5p	0	0
	mmu-miR-7220-3p	0	0
	mmu-miR-7220-5p	0	0
	mmu-miR-7221-3p	0	0
	mmu-miR-7221-5p	0	0
	mmu-miR-7222-3p	0	0
	mmu-miR-7222-5p	0	0
	mmu-miR-7223-3p	0	0
	mmu-miR-7223-5p	0	0
	mmu-miR-7224-3p	0	0
	mmu-miR-7224-5p	0	0
	mmu-miR-7225-3p	0	0
	mmu-miR-7225-5p	4	0
	mmu-miR-7226-3p	0	0
	mmu-miR-7226-5p	0	0
	mmu-miR-7227-3p	0	0
	mmu-miR-7227-5p	0	0
	mmu-miR-7228-3p	0	0
	mmu-miR-7228-5p	0	0
	mmu-miR-7229-3p	0	0
	mmu-miR-7229-5p	0	0
	mmu-miR-7230-3p	0	0
	mmu-miR-7230-5p	0	0
	mmu-miR-7231-3p	0	0
	mmu-miR-7231-5p	0	0
	mmu-miR-7232-3p	0	0
	mmu-miR-7232-5p	0	0
	mmu-miR-7233-3p	0	0
	mmu-miR-7233-5p	0	0
	mmu-miR-7234-3p	0	0
	mmu-miR-7234-5p	0	0
	mmu-miR-7235-3p	0	0
	mmu-miR-7235-5p	0	0
	mmu-miR-7236-3p	0	0
	mmu-miR-7236-5p	0	0
	mmu-miR-7237-3p	0	0
	mmu-miR-7237-5p	0	0
	mmu-miR-7238-3p	0	0
	mmu-miR-7238-5p	0	0
	mmu-miR-7239-3p	0	0
	mmu-miR-7239-5p	0	0
	mmu-miR-7240-3p	0	0
	mmu-miR-7240-5p	0	0
	mmu-miR-7241-3p	0	0
	mmu-miR-7241-5p	0	0
	mmu-miR-7242-3p	0	0
	mmu-miR-7242-5p	0	0
	mmu-miR-7243-3p	0	0
	mmu-miR-7243-5p	0	0
	mmu-miR-741-3p	0	0
	mmu-miR-741-5p	0	0
	mmu-miR-742-3p	0	0
	mmu-miR-742-5p	0	0
	mmu-miR-743a-3p	0	0
	mmu-miR-743a-5p	0	0
	mmu-miR-743b-3p	0	0
	mmu-miR-743b-5p	0	0
	mmu-miR-744-3p	0	0
	mmu-miR-744-5p	29	10
	mmu-miR-7578	0	0
	mmu-miR-758-3p	0	0
	mmu-miR-758-5p	0	0
	mmu-miR-759	0	0
	mmu-miR-760-3p	0	0
	mmu-miR-760-5p	0	0
	mmu-miR-761	0	0
	mmu-miR-762	0	0
	mmu-miR-763	0	0
	mmu-miR-764-3p	0	0
	mmu-miR-764-5p	0	0
	mmu-miR-7646-3p	0	0
	mmu-miR-7646-5p	0	0
	mmu-miR-7647-3p	0	0
	mmu-miR-7647-5p	0	0
	mmu-miR-7648-3p	0	0
	mmu-miR-7648-5p	0	0
	mmu-miR-7649-3p	0	0
	mmu-miR-7649-5p	0	0
	mmu-miR-7650-3p	0	0
	mmu-miR-7650-5p	0	0
	mmu-miR-7651-3p	0	0
	mmu-miR-7651-5p	0	0
	mmu-miR-7652-3p	0	0
	mmu-miR-7652-5p	0	0
	mmu-miR-7653-3p	0	0
	mmu-miR-7653-5p	2	0
	mmu-miR-7654-3p	0	0
	mmu-miR-7654-5p	0	0
	mmu-miR-7655-3p	0	0
	mmu-miR-7655-5p	0	0
	mmu-miR-7656-3p	0	0
	mmu-miR-7656-5p	0	0
	mmu-miR-7657-3p	0	0
	mmu-miR-7657-5p	0	0
	mmu-miR-7658-3p	5	0
	mmu-miR-7658-5p	0	0
	mmu-miR-7659-3p	0	0
	mmu-miR-7659-5p	0	0
	mmu-miR-7660-3p	0	0
	mmu-miR-7660-5p	0	0
	mmu-miR-7661-3p	0	0
	mmu-miR-7661-5p	0	0
	mmu-miR-7662-3p	0	0
	mmu-miR-7662-5p	0	0
	mmu-miR-7663-3p	0	0
	mmu-miR-7663-5p	0	0
	mmu-miR-7664-3p	0	0
	mmu-miR-7664-5p	0	0
	mmu-miR-7665-3p	0	0
	mmu-miR-7665-5p	0	0
	mmu-miR-7666-3p	0	0
	mmu-miR-7666-5p	0	0
	mmu-miR-7667-3p	0	0
	mmu-miR-7667-5p	0	0
	mmu-miR-7668-3p	0	0
	mmu-miR-7668-5p	0	0
	mmu-miR-7669-3p	0	0
	mmu-miR-7669-5p	0	0
	mmu-miR-767	0	0
	mmu-miR-7670-3p	0	0
	mmu-miR-7670-5p	0	0
	mmu-miR-7671-3p	0	0
	mmu-miR-7671-5p	0	0
	mmu-miR-7672-3p	0	0
	mmu-miR-7672-5p	0	0
	mmu-miR-7673-3p	0	0
	mmu-miR-7673-5p	0	0
	mmu-miR-7674-3p	0	0
	mmu-miR-7674-5p	0	0
	mmu-miR-7675-3p	0	0
	mmu-miR-7675-5p	0	0
	mmu-miR-7676-3p	0	0
	mmu-miR-7676-5p	0	0
	mmu-miR-7677-3p	0	0
	mmu-miR-7677-5p	0	0
	mmu-miR-7678-3p	0	0
	mmu-miR-7678-5p	0	0
	mmu-miR-7679-3p	0	0
	mmu-miR-7679-5p	0	0
	mmu-miR-7680-3p	0	0
	mmu-miR-7680-5p	0	0
	mmu-miR-7681-3p	0	0
	mmu-miR-7681-5p	0	0
	mmu-miR-7682-3p	0	0
	mmu-miR-7682-5p	0	0
	mmu-miR-7683-3p	0	0
	mmu-miR-7683-5p	0	0
	mmu-miR-7684-3p	0	0
	mmu-miR-7684-5p	0	0
	mmu-miR-7685-3p	0	0
	mmu-miR-7685-5p	0	0
	mmu-miR-7686-3p	0	0
	mmu-miR-7686-5p	0	0
	mmu-miR-7687-3p	0	0
	mmu-miR-7687-5p	0	0
	mmu-miR-7688-3p	0	0
	mmu-miR-7688-5p	0	0
	mmu-miR-7689-3p	0	0
	mmu-miR-7689-5p	0	0
	mmu-miR-770-3p	0	0
	mmu-miR-770-5p	0	0
	mmu-miR-7a-1-3p	0	0
	mmu-miR-7a-2-3p	0	0
	mmu-miR-7a-5p	0	0
	mmu-miR-7b-3p	0	0
	mmu-miR-7b-5p	0	0
	mmu-miR-802-3p	0	1
	mmu-miR-802-5p	0	0
	mmu-miR-804	0	0
	mmu-miR-8090	0	0
	mmu-miR-8091	0	0
	mmu-miR-8092	0	0
	mmu-miR-8093	0	0
	mmu-miR-8094	0	0
	mmu-miR-8095	0	0
	mmu-miR-8096	0	0
	mmu-miR-8097	0	0
	mmu-miR-8098	0	0
	mmu-miR-8099	0	0
	mmu-miR-8100	0	0
	mmu-miR-8101	0	0
	mmu-miR-8102	0	0
	mmu-miR-8103	1	0
	mmu-miR-8104	0	0
	mmu-miR-8105	0	0
	mmu-miR-8106	0	0
	mmu-miR-8107	0	0
	mmu-miR-8108	0	0
	mmu-miR-8109	0	0
	mmu-miR-8110	0	0
	mmu-miR-8111	0	0
	mmu-miR-8112	12	1
	mmu-miR-8113	0	0
	mmu-miR-8114	102	8
	mmu-miR-8115	0	0
	mmu-miR-8116	0	0
	mmu-miR-8117	0	0
	mmu-miR-8118	0	0
	mmu-miR-8119	0	0
	mmu-miR-8120	0	0
	mmu-miR-871-3p	0	0
	mmu-miR-871-5p	0	0
	mmu-miR-872-3p	0	0
	mmu-miR-872-5p	6	0
	mmu-miR-873a-3p	0	0
	mmu-miR-873a-5p	0	0
	mmu-miR-873b	0	0
	mmu-miR-874-3p	0	0
	mmu-miR-874-5p	0	0
	mmu-miR-875-3p	0	0
	mmu-miR-875-5p	0	0
	mmu-miR-876-3p	0	0
	mmu-miR-876-5p	0	0
	mmu-miR-877-3p	0	0
	mmu-miR-877-5p	9	0
	mmu-miR-878-3p	0	0
	mmu-miR-878-5p	0	0
	mmu-miR-879-3p	0	0
	mmu-miR-879-5p	0	0
	mmu-miR-880-3p	0	0
	mmu-miR-880-5p	0	0
	mmu-miR-881-3p	0	0
	mmu-miR-881-5p	0	0
	mmu-miR-882	0	0
	mmu-miR-883a-3p	0	0
	mmu-miR-883a-5p	0	0
	mmu-miR-883b-3p	0	0
	mmu-miR-883b-5p	0	0
	mmu-miR-92a-1-5p	0	1
	mmu-miR-92a-2-5p	0	0
	mmu-miR-92a-3p	2316	725
	mmu-miR-92b-3p	73	11
	mmu-miR-92b-5p	0	0
	mmu-miR-93-3p	0	2
	mmu-miR-93-5p	326	163
	mmu-miR-9-3p	0	0
	mmu-miR-9-5p	1	1
	mmu-miR-96-3p	0	0
	mmu-miR-96-5p	0	0
	mmu-miR-98-3p	0	0
	mmu-miR-98-5p	85	51
	mmu-miR-99a-3p	0	0
	mmu-miR-99a-5p	92	5
	mmu-miR-99b-3p	0	0
	mmu-miR-99b-5p	1466	487

## Sheet: Table S3
At least one condition had more than 500 reads
	Shame control	CLP 16 h	Fold change
mmu-miR-486-5p	2820055	1470120	0.521309
mmu-miR-10a-5p	7289	11784	1.61668
mmu-miR-143-3p	2187	3823	1.74806
mmu-miR-25-3p	6274	3776	0.601849
mmu-miR-22-3p	3910	2739	0.700512
mmu-let-7f-5p	3735	2572	0.688621
mmu-miR-192-5p	5733	2426	0.423164
mmu-miR-103-3p	859	1406	1.63679
mmu-miR-107-3p	812	1391	1.71305
mmu-miR-30a-5p	2249	1090	0.48466
mmu-miR-191-5p	6550	841	0.128397
mmu-miR-181a-5p	1337	824	0.616305
mmu-miR-92a-3p	2316	725	0.31304
mmu-miR-423-5p	1696	672	0.396226
mmu-miR-375-3p	169	556	3.28994
mmu-let-7a-5p	981	507	0.51682
mmu-miR-99b-5p	1466	487	0.332196
mmu-miR-16-5p	805	403	0.500621
mmu-miR-142-5p	658	403	0.612462
mmu-miR-378a-3p	604	397	0.657285
mmu-miR-140-3p	709	380	0.535966
